# Supplementary material for: Dupilumab Efficacy on Asthma Functional, Inflammatory, and Patient-Reported Outcomes across Different Disease Phenotypes and Severity: A Real-Life Perspective
Source: Biomedicines. 2024 Feb 8;12(2):390. doi: 10.3390/biomedicines12020390 (PMC10886692; doi:10.3390/biomedicines12020390)
Supplement: Supplementary file 1 [file biomedicines-12-00390-s001.zip]

Archive with 1 entries (1 files):
- biomedicines-2827126-supplementary -revised.pdf
